# Supplementary material for: Towards Cytotoxic Derivatives of Cafestol
Source: Molecules. 2025 May 23;30(11):2291. doi: 10.3390/molecules30112291 (PMC12156820; doi:10.3390/molecules30112291)
Supplement: Supplementary file 1 [file molecules-30-02291-s001.zip]

Archive with 1 entries (1 files):
- molecules-3619804-supplementary.pdf
